# Supplementary material for: Aromatic Volatile Substances in Different Types of Guangnan Dixu Tea Based on HS-SPME-GC-MS Odor Activity Value
Source: Metabolites. 2025 Apr 9;15(4):257. doi: 10.3390/metabo15040257 (PMC12029467; doi:10.3390/metabo15040257)
Supplement: Supplementary file 1 [file metabolites-15-00257-s001.zip]

Archive with 1 entries (1 files):
- metabolites-3504691-supplementary.pdf
